# Supplementary material for: Genome-Wide Association Analysis of Tolerance to Methylmercury Toxicity in Drosophila Implicates Myogenic and Neuromuscular Developmental Pathways
Source: PLoS One. 2014 Oct 31;9(10):e110375. doi: 10.1371/journal.pone.0110375 (PMC4215868; doi:10.1371/journal.pone.0110375)
Supplement: Table S1 — Genome Wide Association results for MeHg alone. Minor and major allele identities and counts are indicated for each polymorphism (SNP = single nucleotide polymorphism; INS = insertion; DEL = deletion; MNP = multiple nucleotide polymorphism). P-values and false discovery rates (FDR) are also indicated (See Materials and Methods). Gene identifications include the Flybase gene ID number (FB ID), gene name and location of the polymorphism. (XLSX) [file pone.0110375.s003.xlsx]

## Sheet: Sheet1
GWA Analysis MeHg										Gene Annotation
ID	MinorAllele	MajorAllele	RefAllele	MAF	MinorAlleleCount	MajorAlleleCount	SingleMixedPval	FDR (BH)	FB ID	Gene	Location
3L_15881100_SNP	G	A	A	0.05488	9	155	8.23776e-08	0.123952	FBgn0264908	pHCl	intron
3L_15888475_SNP	T	C	C	0.03681	6	157	1.27591e-07	0.123952	FBgn0264908	pHCl	intron
3L_7330950_SNP	C	T	T	0.05422	9	157	3.36669e-07	0.123952		eco	non-synonymous coding
3L_15880041_SNP	C	T	T	0.04908	8	155	3.37924e-07	0.123952	FBgn0264908	pHCl	intron
3L_15885777_SNP	T	C	C	0.04938	8	154	3.46296e-07	0.123952	FBgn0264908	pHCl	intron
3L_7331186_SNP	T	C	C	0.05389	9	158	3.75569e-07	0.123952		eco	non-synonymous coding
3L_15885434_SNP	C	G	G	0.04908	8	155	3.97909e-07	0.123952	FBgn0264908	pHCl	intron
3L_15882647_SNP	T	G	G	0.04348	7	154	5.16528e-07	0.140789	FBgn0264908	pHCl	intron
2L_4023666_SNP	A	G	G	0.1159	19	145	7.36743e-07	0.178501			intergenic
2R_17092769_SNP	C	T	T	0.1037	17	147	1.01781e-06	0.179452	FBgn0265180	CG44245	intron
2R_13666139_SNP	A	G	G	0.2593	42	120	1.02154e-06	0.179452	FBgn0250851	CG33981	UTR 3'
X_11627399_SNP	A	T	T	0.05988	10	157	1.06274e-06	0.179452	FBgn0030331	CG15221	intron
X_11627415_SNP	T	C	C	0.06024	10	156	1.06986e-06	0.179452	FBgn0030331	CG15221	intron
X_11627405_SNP	T	G	G	0.06024	10	156	1.27413e-06	0.198451	FBgn0030331	CG15221	intron
2L_3250647_SNP	T	C	C	0.04242	7	158	1.49688e-06	0.212308			intergenic
3L_7331706_SNP	C	T	T	0.04268	7	157	1.59395e-06	0.212308	FBgn0035766	eco	non-synonymous coding
3L_15886584_SNP	A	G	G	0.04348	7	154	1.6552e-06	0.212308	FBgn0264908	pHCl	intron
3L_11695615_SNP	G	C	C	0.03681	6	157	1.85339e-06	0.218049	FBgn0036196	CG11658	upstream
2L_4505507_SNP	A	G	G	0.08589	14	149	2.01815e-06	0.218049	FBgn0053196	dp	intron
3L_15884156_INS	GCATACTATA	C	C	0.05556	9	153	2.02729e-06	0.218049	FBgn0264908	pHCl	intron
X_5449728_SNP	C	A	C	0.2622	43	121	2.16317e-06	0.218049	FBgn0263512	Vsx2	intron
3R_14196704_SNP	T	C	C	0.09877	16	146	2.19994e-06	0.218049	FBgn0004618	gl	intron
3L_4177741_SNP	T	C	C	0.09639	16	150	2.34112e-06	0.221954	FBgn0035504	Teh4	UTR 5'
2R_15038134_SNP	A	T	T	0.1402	23	141	2.60859e-06	0.23022	FBgn0000578	ena	intron
3R_21678222_SNP	A	G	G	0.04294	7	156	2.63947e-06	0.23022	FBgn0039379	CG5886	synonymous coding
3L_15854853_SNP	G	A	A	0.05422	9	157	3.69414e-06	0.309818	FBgn0264908	pHCl	intron
3L_14569437_SNP	G	A	A	0.3851	62	99	4.39416e-06	0.341684			intergenic
3L_14569458_SNP	G	A	A	0.4037	65	96	4.53075e-06	0.341684			intergenic
3L_9424248_SNP	G	A	A	0.1265	21	145	4.54419e-06	0.341684	FBgn0040305	MTF-1	intron
X_2477618_SNP	G	C	C	0.04217	7	159	5.10286e-06	0.352756	FBgn0040376	CG13759	synonymous coding
3R_10766286_SNP	C	G	G	0.3041	45	103	5.10724e-06	0.352756			intergenic
3L_9424149_SNP	A	G	G	0.1273	21	144	5.17676e-06	0.352756	FBgn0040305	MTF-1	intron
X_8487108_SNP	A	G	G	0.04217	7	159	5.78868e-06	0.379691	FBgn0025864	Crag	intron
3L_15055734_SNP	C	T	T	0.08589	14	149	5.98867e-06	0.379691	FBgn0261090	Sytbeta	intron
X_21456793_SNP	A	G	G	0.0479	8	159	6.09442e-06	0.379691			intergenic
3R_24206117_SNP	G	T	T	0.06289	10	149	6.85998e-06	0.402814			intergenic
2R_14762500_SNP	A	C	A	0.3442	53	101	6.97995e-06	0.402814			intergenic
2R_9143623_SNP	A	T	T	0.2687	43	117	7.05455e-06	0.402814	FBgn0033820	CG4716	upstream
2L_8532451_SNP	A	G	G	0.0974	15	139	7.32901e-06	0.402814	FBgn0028394	CG17834	intron
3L_15879656_SNP	T	C	C	0.04294	7	156	7.38922e-06	0.402814	FBgn0264908	pHCl	intron
3L_15883144_SNP	T	C	C	0.04321	7	155	8.13326e-06	0.425536	FBgn0264908	pHCl	intron
3R_5915892_SNP	T	A	A	0.03659	6	158	8.31162e-06	0.425536	FBgn0262378	mir-317	upstream
3R_9232049_SNP	G	C	C	0.1119	16	127	8.39149e-06	0.425536	FBgn0038151	yellow-e2	synonymous coding
3L_15877735_SNP	T	C	C	0.04217	7	159	8.66551e-06	0.429445	FBgn0264908	pHCl	intron
2R_14762345_SNP	C	A	C	0.4088	65	94	8.99929e-06	0.433635			intergenic
3L_7221362_SNP	G	A	A	0.1402	23	141	9.18253e-06	0.433635			intergenic
3L_15854908_SNP	A	G	G	0.04242	7	158	9.34665e-06	0.433635	FBgn0264908	pHCl	intron
3L_1347964_SNP	C	A	A	0.05455	9	156	1.02148e-05	0.44316		Ptp61F	intron
2R_15033953_SNP	G	T	T	0.321	52	110	1.07278e-05	0.44316	FBgn0000578	ena	intron
X_7518699_SNP	G	A	A	0.06627	11	155	1.08669e-05	0.44316	FBgn0004198	ct	intron
X_8445284_SNP	G	T	T	0.1118	17	135	1.11201e-05	0.44316	FBgn0264975	Nrg	downstream
3L_18364980_SNP	T	C	C	0.06061	10	155	1.11576e-05	0.44316			intergenic
2L_2625892_SNP	C	T	C	0.1076	17	141	1.12186e-05	0.44316			intergenic
2R_17809823_SNP	T	C	C	0.1549	22	120	1.14199e-05	0.44316	FBgn0085397	Fili	intron
3L_589755_SNP	T	C	C	0.2209	36	127	1.14733e-05	0.44316	FBgn0035144	CG17181	upstream
2R_10214956_SNP	A	G	G	0.3439	54	103	1.16524e-05	0.44316	FBgn0085408	Shroom	intron
X_16668898_SNP	C	T	T	0.04848	8	157	1.19385e-05	0.44316	FBgn0001250	if	intron
3L_15878049_SNP	A	C	C	0.03659	6	158	1.21444e-05	0.44316	FBgn0264908	pHCl	intron
3R_6867932_SNP	T	C	C	0.04938	8	154	1.21569e-05	0.44316	FBgn0083950	CG34114	intron
2R_17279026_SNP	A	C	C	0.03681	6	157	1.2226e-05	0.44316	FBgn0034629	Acox57D-d	synonymous coding
3L_1348496_SNP	C	A	A	0.06707	11	153	1.31709e-05	0.44316	FBgn0003138	Ptp61F	intron
3R_6867923_SNP	C	T	T	0.04938	8	154	1.32807e-05	0.44316	FBgn0083950	CG34114	intron
X_8957546_SNP	A	T	A	0.1049	17	145	1.3602e-05	0.44316	FBgn0030077	CG15365	intron
3L_15284967_SNP	G	C	G	0.375	60	100	1.37261e-05	0.44316			intergenic
2R_7550419_SNP	A	C	C	0.03896	6	148	1.37477e-05	0.44316	FBgn0044020	Roc2	intron
X_22245097_SNP	C	T	T	0.1307	20	133	1.4189e-05	0.44316	FBgn0000719	fog	intron
3R_25919132_SNP	G	A	A	0.3312	52	105	1.4319e-05	0.44316	FBgn0015542	sima	intron
2R_15033860_SNP	G	A	A	0.3812	61	99	1.4333e-05	0.44316	FBgn0000578	ena	intron
3L_15884162_SNP	G	A	A	0.06667	11	154	1.45157e-05	0.44316	FBgn0264908	pHCl	intron
3L_7332490_SNP	A	T	T	0.0479	8	159	1.47344e-05	0.44316	FBgn0011640	lark	intron
3L_7332242_SNP	G	T	T	0.0479	8	159	1.47344e-05	0.44316	FBgn0035766	eco	intron
X_5447236_SNP	A	G	A	0.2037	33	129	1.48308e-05	0.44316	FBgn0263512	Vsx2	intron
3L_7332306_SNP	A	T	T	0.04268	7	157	1.51899e-05	0.44316	FBgn0011640	lark	upstream
3L_7332498_SNP	T	C	C	0.04819	8	158	1.55398e-05	0.44316	FBgn0011640	lark	intron
3L_589743_SNP	T	C	C	0.1145	19	147	1.58011e-05	0.44316	FBgn0035144	CG17181	upstream
3L_12612853_SNP	A	C	A	0.4875	78	82	1.58324e-05	0.44316	FBgn0015919	caup	synonymous coding
3L_7332181_SNP	A	T	T	0.04819	8	158	1.58764e-05	0.44316	FBgn0035766	eco	intron
3R_14196623_SNP	G	A	A	0.09756	16	148	1.59855e-05	0.44316	FBgn0004618	gl	intron
2L_9632619_SNP	T	C	C	0.03614	6	160	1.60776e-05	0.44316			intergenic
3L_996409_SNP	T	C	T	0.2927	48	116	1.62586e-05	0.44316	FBgn0035179	CG12038	downstream
3L_12623414_SNP	C	G	G	0.2857	46	115	1.68525e-05	0.445233	FBgn0052111	CG32111	intron
3L_12623566_SNP	A	G	G	0.1484	23	132	1.69387e-05	0.445233	FBgn0052111	CG32111	intron
3R_14196902_SNP	G	A	A	0.06587	11	156	1.69473e-05	0.445233	FBgn0004618	gl	intron
3L_8323444_SNP	A	G	G	0.06289	10	149	1.73025e-05	0.449155	FBgn0085491	CG34462	downstream
2R_15033712_SNP	T	C	C	0.323	52	109	1.79827e-05	0.456689	FBgn0000578	ena	intron
2R_18716687_DEL	T	CTG	CTG	0.03636	6	159	1.81026e-05	0.456689	FBgn0259179	CG42284	downstream
3R_6897437_SNP	C	G	C	0.1227	20	143	1.8221e-05	0.456689			intergenic
2R_9143690_SNP	A	C	C	0.2642	42	117	1.85319e-05	0.457611	FBgn0033820	CG4716	upstream
X_11513265_INS	A	AA	A	0.1304	21	140	1.89844e-05	0.457611	FBgn0002723	Met	UTR 3'
X_22246213_SNP	T	G	G	0.1338	21	136	1.90766e-05	0.457611	FBgn0000719	fog	intron
2R_17299063_SNP	G	A	A	0.1939	32	133	1.90973e-05	0.457611	FBgn0010415	Sdc	intron
3L_14569441_SNP	T	G	G	0.3913	63	98	1.94824e-05	0.461765			intergenic
2L_2828253_SNP	G	A	G	0.07407	12	150	2.02189e-05	0.465383	FBgn0031464	Duox	intron
2R_9269114_SNP	G	T	T	0.08125	13	147	2.02284e-05	0.465383			intergenic
X_11627301_SNP	C	A	A	0.06627	11	155	2.02753e-05	0.465383	FBgn0030331	CG15221	intron
X_22246233_SNP	T	A	A	0.1364	21	133	2.09566e-05	0.476009	FBgn0000719	fog	intron
3L_2529099_SNP	A	G	G	0.05422	9	157	2.1221e-05	0.477047	FBgn0010905	Spn	intron
3L_7330678_SNP	C	T	T	0.06667	11	154	2.16959e-05	0.480562	FBgn0035766	eco	synonymous coding
3L_7335039_SNP	A	T	T	0.08434	14	152	2.18182e-05	0.480562	FBgn0035767	CG8596	UTR 3'
2R_19295765_SNP	T	C	C	0.05455	9	156	2.20505e-05	0.480823			intergenic
2L_9445837_SNP	C	A	A	0.3553	54	98	2.26307e-05	0.488589	FBgn0002973	numb	intron
X_22243735_SNP	A	T	T	0.1494	23	131	2.32037e-05	0.496047	FBgn0000719	fog	intron
2R_16173632_SNP	T	C	T	0.5	76	76	2.41422e-05	0.508176	FBgn0034498	CG16868	synonymous coding
3R_9246270_SNP	A	G	A	0.1195	19	140	2.44583e-05	0.508176	FBgn0038153	Ir87a	synonymous coding
2R_7528120_SNP	T	C	C	0.2597	40	114	2.44702e-05	0.508176	FBgn0033638	CG9005	UTR 5'
3L_425557_SNP	A	C	C	0.03636	6	159	2.47078e-05	0.508271			intergenic
3L_7332316_SNP	G	C	C	0.03681	6	157	2.57176e-05	0.524099	FBgn0011640	lark	upstream
X_14083949_SNP	C	T	T	0.1079	15	124	2.63901e-05	0.52507	FBgn0030543	CG11585	non-synonymous coding
3L_14994551_SNP	T	A	A	0.05422	9	157	2.64513e-05	0.52507	FBgn0036463	Reck	UTR 3'
3R_9246268_SNP	G	A	G	0.1203	19	139	2.66019e-05	0.52507	FBgn0038153	Ir87a	non-synonymous coding
2L_8507421_SNP	C	A	A	0.07547	12	147	2.75089e-05	0.52507	FBgn0032048	Dh31	upstream
3R_5802792_SNP	T	G	G	0.125	20	140	2.78377e-05	0.52507	FBgn0263097	GlutEF	intron
X_5449785_SNP	G	A	G	0.2346	38	124	2.78555e-05	0.52507	FBgn0263512	Vsx2	intron
X_8724424_INS	C	CA	C	0.3312	53	107	2.79973e-05	0.52507			intergenic
3L_16723767_SNP	T	A	A	0.05389	9	158	2.80335e-05	0.52507	FBgn0004556	Dbp73D	intron
3L_3951492_SNP	G	A	A	0.04848	8	157	2.86303e-05	0.52507	FBgn0035480	CG14984	intron
X_2474864_SNP	C	T	T	0.05521	9	154	2.87992e-05	0.52507	FBgn0040376	CG13759	upstream
3R_14196634_SNP	C	A	A	0.1024	17	149	2.90192e-05	0.52507	FBgn0004618	gl	intron
3R_14196642_SNP	G	A	A	0.1024	17	149	2.90192e-05	0.52507	FBgn0004618	gl	intron
3R_25930717_INS	TGTATAAATAGT	T	T	0.236	38	123	2.9182e-05	0.52507	FBgn0015542	sima	intron
X_2474861_INS	ACGTG	A	A	0.05488	9	155	2.91963e-05	0.52507	FBgn0040376	CG13759	upstream
X_4429446_SNP	C	T	T	0.03659	6	158	2.97143e-05	0.52507	FBgn0052773	CG32773	intron
2R_21059022_SNP	T	G	T	0.09756	16	148	2.98834e-05	0.52507	FBgn0259968	Sfp60F	downstream
3L_14569238_SNP	G	T	T	0.3861	61	97	3.00675e-05	0.52507			intergenic
3L_15284947_SNP	C	A	C	0.3727	60	101	3.01034e-05	0.52507			intergenic
3R_21643193_DEL	T	TGCAAGA	TGCAAGA	0.06173	10	152	3.03404e-05	0.52507	FBgn0039376	CG14354	downstream
X_14864363_INS	T	TTGAAT	T	0.2483	37	112	3.06253e-05	0.525827	FBgn0000535	eag	intron
2R_18680228_SNP	T	A	A	0.07229	12	154	3.14035e-05	0.530829	FBgn0259145	CG42260	intron
2R_18680229_SNP	A	G	G	0.07229	12	154	3.14035e-05	0.530829	FBgn0259145	CG42260	intron
X_22246225_SNP	A	G	G	0.1154	18	138	3.21803e-05	0.531303	FBgn0000719	fog	intron
2R_10201441_SNP	C	T	T	0.1707	28	136	3.28178e-05	0.531303	FBgn0085408	Shroom	intron
3L_9424141_SNP	G	A	A	0.1227	20	143	3.2855e-05	0.531303	FBgn0040305	MTF-1	intron
3L_6637849_SNP	A	G	A	0.175	28	132	3.29933e-05	0.531303			intergenic
X_2698884_SNP	C	A	A	0.05389	9	158	3.30046e-05	0.531303	FBgn0028369	kirre	intron
X_8418184_SNP	A	T	T	0.0479	8	159	3.3462e-05	0.531303	FBgn0264975	Nrg	intron
2R_10200612_SNP	A	G	G	0.07407	12	150	3.39275e-05	0.531303	FBgn0085408	Shroom	intron
3L_14941736_SNP	A	G	G	0.1471	20	116	3.40669e-05	0.531303			intergenic
3L_15879681_SNP	A	C	C	0.04819	8	158	3.44974e-05	0.531303	FBgn0264908	pHCl	intron
X_1657107_SNP	T	C	C	0.06098	10	154	3.52165e-05	0.531303			intergenic
3L_4177766_SNP	A	G	G	0.08537	14	150	3.52833e-05	0.531303	FBgn0035504	Teh4	UTR 5'
3L_15876871_SNP	G	A	A	0.0479	8	159	3.5421e-05	0.531303	FBgn0264908	pHCl	intron
2R_12115374_SNP	A	C	C	0.25	39	117	3.55831e-05	0.531303	FBgn0034094	Tsf3	synonymous coding
3R_14196633_SNP	A	G	G	0.103	17	148	3.60606e-05	0.531303	FBgn0004618	gl	intron
2R_10224119_SNP	C	T	T	0.09756	16	148	3.60664e-05	0.531303	FBgn0085408	Shroom	intron
X_21459419_SNP	T	C	C	0.05921	9	143	3.62366e-05	0.531303			intergenic
3R_10249528_SNP	G	A	A	0.2516	40	119	3.64061e-05	0.531303	FBgn0086901	cv-c	intron
3L_11227594_SNP	T	C	C	0.03593	6	161	3.67248e-05	0.531303	FBgn0036150	Ir68a	non-synonymous coding
3L_9421797_DEL	C	TA	TA	0.07317	12	152	3.74126e-05	0.531303	FBgn0015296	Shc	downstream
3R_25919173_SNP	C	T	T	0.331	48	97	3.7971e-05	0.531303	FBgn0015542	sima	intron
2L_7664189_SNP	A	G	G	0.3248	51	106	3.83107e-05	0.531303	FBgn0264087	Slob	intron
3L_2392244_SNP	C	A	A	0.2424	40	125	3.83668e-05	0.531303	FBgn0035338	CG13800	intron
3R_14196912_SNP	C	T	T	0.1084	18	148	3.8506e-05	0.531303	FBgn0004618	gl	intron
3L_15910605_SNP	C	A	A	0.03727	6	155	3.87359e-05	0.531303	FBgn0036544	sff	intron
X_5522538_SNP	T	C	C	0.3855	64	102	3.90179e-05	0.531303	FBgn0259994	CG42492	UTR 3'
3R_25930705_DEL	A	ATGGCAACGTA	ATGGCAACGTA	0.2346	38	124	3.99721e-05	0.531303	FBgn0015542	sima	intron
3R_5799837_SNP	G	T	T	0.1329	21	137	4.00577e-05	0.531303	FBgn0263097	Glut4EF	intron
3R_9252628_SNP	G	A	A	0.05696	9	149	4.00688e-05	0.531303	FBgn0000046	Act87E	synonymous coding
3L_9421793_SNP	T	A	A	0.07273	12	153	4.01904e-05	0.531303	FBgn0015296	Shc	downstream
3R_14093531_SNP	C	G	G	0.1166	19	144	4.05041e-05	0.531303	FBgn0038592	CG18599	UTR 5'
2L_9445624_SNP	T	G	G	0.3718	58	98	4.07203e-05	0.531303	FBgn0002973	numb	intron
X_5385598_SNP	C	A	A	0.08485	14	151	4.08678e-05	0.531303	FBgn0029768	SPR	synonymous coding
3L_14894908_SNP	C	A	A	0.09877	16	146	4.10043e-05	0.531303			intergenic
2L_12555156_SNP	C	T	T	0.3046	46	105	4.16936e-05	0.531303			intergenic
3L_9426046_SNP	A	G	G	0.09816	16	147	4.17406e-05	0.531303	FBgn0040305	MTF-1	intron
3L_12031706_SNP	G	C	G	0.3602	58	103	4.17515e-05	0.531303	FBgn0041096	rols	intron
3R_9738831_SNP	T	C	C	0.125	20	140	4.18926e-05	0.531303			intergenic
3R_10456507_DEL	T	TAT	TAT	0.04848	8	157	4.23583e-05	0.531303	FBgn0038248	CG7886	intron
3L_8425907_SNP	A	T	T	0.05422	9	157	4.245e-05	0.531303	FBgn0003954	Unr	downstream
2R_10307166_SNP	C	G	G	0.05806	9	146	4.25186e-05	0.531303	FBgn0033936	CG17386	upstream
3L_14570131_SNP	T	C	C	0.3245	49	102	4.25835e-05	0.531303			intergenic
2L_11334482_INS	GG	G	G	0.4043	57	84	4.2746e-05	0.531303			intergenic
2R_10197991_SNP	T	C	C	0.06748	11	152	4.28702e-05	0.531303	FBgn0085408	Shroom	intron
2L_13747714_SNP	C	T	T	0.0596	9	142	4.29515e-05	0.531303	FBgn0262272	mir-1002	upstream
3L_10189932_SNP	T	C	C	0.05096	8	149	4.30062e-05	0.531303	FBgn0000451	ect	intron
3L_10189933_SNP	T	A	A	0.05096	8	149	4.30062e-05	0.531303	FBgn0000451	ect	intron
3R_13013567_SNP	G	T	G	0.1503	23	130	4.30305e-05	0.531303	FBgn0038492	Mur89F	intron
2L_7484924_SNP	C	G	G	0.102	15	132	4.3498e-05	0.531303	FBgn0260486	CG42533	intron
X_11628132_SNP	T	G	G	0.05389	9	158	4.3589e-05	0.531303	FBgn0030331	CG15221	intron
X_11628115_SNP	T	G	G	0.05422	9	157	4.36143e-05	0.531303	FBgn0030331	CG15221	intron
X_6444564_DEL	G	GATA	GATA	0.1098	18	146	4.40777e-05	0.533965	FBgn0085446	CG34417	intron
2L_9635801_SNP	C	A	C	0.1635	26	133	4.53445e-05	0.546276	FBgn0032136	Apoltp	intron
2L_5736749_SNP	T	C	C	0.03681	6	157	4.72258e-05	0.56082	FBgn0031736	CG11030	intron
3R_9248098_SNP	G	A	G	0.09375	15	145	4.72448e-05	0.56082	FBgn0038153	Ir87a	synonymous coding
2L_17200898_SNP	A	T	A	0.08451	12	130	4.7386e-05	0.56082	FBgn0032629	beat-IIIc	intron
3R_9738642_SNP	G	T	T	0.1437	23	137	4.75805e-05	0.56082			intergenic
2R_14319420_SNP	A	G	G	0.03636	6	159	4.8184e-05	0.564597	FBgn0050118	CG30118	synonymous coding
3R_25919024_SNP	A	G	G	0.3007	46	107	4.84188e-05	0.564597	FBgn0015542	sima	intron
X_14864806_SNP	C	A	C	0.2075	33	126	4.89349e-05	0.56758	FBgn0000535	eag	intron
3L_15889722_SNP	G	A	A	0.1173	19	143	4.97732e-05	0.567863	FBgn0264908	pHCl	intron
2L_2318258_SNP	A	T	T	0.1613	25	130	5.06261e-05	0.567863	FBgn0031414	eys	intron
X_5385595_SNP	T	C	C	0.08485	14	151	5.09985e-05	0.567863	FBgn0029768	SPR	synonymous coding
2L_7950431_INS	CC	C	C	0.07643	12	145	5.15636e-05	0.567863	FBgn0085450	Snoo	intron
3L_4635988_SNP	A	G	A	0.05988	10	157	5.1903e-05	0.567863	FBgn0262870	axo	downstream
3R_11598592_SNP	A	G	A	0.3846	60	96	5.20445e-05	0.567863			intergenic
2L_8150892_SNP	A	C	C	0.06098	10	154	5.21644e-05	0.567863	FBgn0031990	CG8552	intron
3L_3951507_SNP	C	T	T	0.1159	19	145	5.22005e-05	0.567863	FBgn0035480	CG14984	intron
3R_11996573_SNP	G	A	A	0.1076	17	141	5.23528e-05	0.567863	FBgn0063649	CG6006	downstream
3L_15875671_SNP	A	T	T	0.04969	8	153	5.24533e-05	0.567863	FBgn0264908	pHCl	intron
3R_24486088_SNP	G	A	A	0.03704	6	156	5.31795e-05	0.567863			intergenic
2L_4345933_SNP	A	G	A	0.4189	62	86	5.36003e-05	0.567863	FBgn0020762	Atet	downstream
2L_18501185_SNP	C	A	A	0.1173	19	143	5.37428e-05	0.567863	FBgn0032683	kon	upstream
2R_14290791_SNP	T	A	A	0.04192	7	160	5.37812e-05	0.567863	FBgn0063496	GstE4	synonymous coding
X_12990471_SNP	A	T	A	0.06627	11	155	5.40909e-05	0.567863	FBgn0263005	CG43313	UTR 3'
2R_4685722_SNP	A	G	G	0.242	38	119	5.42521e-05	0.567863	FBgn0024189	sns	upstream
2L_4749581_SNP	A	C	C	0.07273	12	153	5.46739e-05	0.567863	FBgn0031627	CG15630	intron
2R_15033772_SNP	G	A	A	0.325	52	108	5.4876e-05	0.567863	FBgn0000578	ena	intron
3L_995303_SNP	C	T	C	0.3926	64	99	5.50193e-05	0.567863	FBgn0035179	CG12038	synonymous coding
2L_6040859_SNP	T	A	A	0.03636	6	159	5.50847e-05	0.567863	FBgn0051643	CG31643	synonymous coding
X_16668834_INS	AGTTGGCTGTTTTTCACTTC	A	A	0.05988	10	157	5.54649e-05	0.567863	FBgn0001250	if	intron
3L_8699375_SNP	C	T	C	0.4451	73	91	5.61207e-05	0.567863			intergenic
2L_9303946_SNP	A	G	G	0.04848	8	157	5.66815e-05	0.567863	FBgn0262033	CG42844	downstream
3R_11996184_SNP	T	A	A	0.09816	16	147	5.71621e-05	0.567863	FBgn0063649	CG6006	UTR 3'
3R_19446955_INS	CCACC	C	C	0.04027	6	143	5.83084e-05	0.567863	FBgn0051145	CG31145	intron
X_21457641_SNP	C	T	T	0.05556	9	153	5.87002e-05	0.567863			intergenic
2R_16173290_SNP	C	T	T	0.4596	74	87	5.88175e-05	0.567863	FBgn0034498	CG16868	synonymous coding
X_16668882_DEL	C	CTC	CTC	0.05422	9	157	5.89677e-05	0.567863	FBgn0001250	if	intron
X_16668886_SNP	A	G	G	0.05422	9	157	5.89677e-05	0.567863	FBgn0001250	if	intron
X_16668890_SNP	G	T	T	0.05422	9	157	5.89677e-05	0.567863	FBgn0001250	if	intron
X_16668891_SNP	A	C	C	0.05422	9	157	5.89677e-05	0.567863	FBgn0001250	if	intron
X_16668893_SNP	A	G	G	0.05422	9	157	5.89677e-05	0.567863	FBgn0001250	if	intron
X_16668894_SNP	G	C	C	0.05422	9	157	5.89677e-05	0.567863	FBgn0001250	if	intron
X_16668896_INS	GC	G	G	0.05422	9	157	5.89677e-05	0.567863	FBgn0001250	if	intron
X_16668901_SNP	C	A	A	0.05422	9	157	5.89677e-05	0.567863	FBgn0001250	if	intron
X_16668904_SNP	A	C	C	0.05422	9	157	5.89677e-05	0.567863	FBgn0001250	if	intron
3L_23033953_SNP	T	A	T	0.2866	45	112	5.90982e-05	0.567863	FBgn0262509	nrm	downstream
2R_14319429_SNP	A	G	G	0.03593	6	161	5.94924e-05	0.567863	FBgn0050118	CG30118	synonymous coding
2R_14319435_SNP	G	C	C	0.03593	6	161	5.94924e-05	0.567863	FBgn0050118	CG30118	synonymous coding
X_5290052_SNP	A	T	T	0.1925	31	130	5.96675e-05	0.567863	FBgn0029761	SK	intron
2R_19335754_SNP	C	T	T	0.487	75	79	6.00487e-05	0.567863	FBgn0264339	CG43795	intron
3L_8637461_SNP	C	A	C	0.189	31	133	6.02849e-05	0.567863	FBgn0035921	CG13305	downstream
2L_4505573_SNP	T	C	C	0.09697	16	149	6.03219e-05	0.567863	FBgn0053196	dp	intron
2R_18610843_SNP	T	G	G	0.1098	18	146	6.04179e-05	0.567863	FBgn0028371	jbug	intron
2R_14291596_SNP	C	G	G	0.04268	7	157	6.19225e-05	0.572254	FBgn0063496	GstE4	downstream
X_8958081_DEL	T	GG	GG	0.04217	7	159	6.20598e-05	0.572254	FBgn0030077	CG15365	intron
2L_13390769_SNP	T	A	A	0.2185	33	118	6.20621e-05	0.572254	FBgn0032517	CG7099	synonymous coding
3L_15854869_SNP	C	T	T	0.04878	8	156	6.20765e-05	0.572254	FBgn0264908	pHCl	intron
3L_16447705_SNP	T	C	C	0.1098	18	146	6.21972e-05	0.572254	FBgn0053158	CG33158	intron
X_21283478_SNP	G	A	A	0.2635	39	109	6.28617e-05	0.575937			intergenic
2L_9445625_SNP	T	C	C	0.3677	57	98	6.36518e-05	0.580736	FBgn0002973	numb	intron
3L_3726865_SNP	T	C	T	0.3152	52	113	6.45232e-05	0.583958	FBgn0052264	CG32264	intron
3L_16450024_SNP	T	G	G	0.4465	71	88	6.45405e-05	0.583958	FBgn0053158	CG33158	intron
2R_18718126_SNP	A	T	T	0.05556	9	153	6.51579e-05	0.586135	FBgn0050272	CG30272	synonymous coding
2L_6318144_SNP	T	G	G	0.2013	31	123	6.53188e-05	0.586135	FBgn0053531	Ddr	intron
3L_4174699_SNP	C	T	T	0.2422	39	122	6.59904e-05	0.589735	FBgn0040696	CG18675	intron
2L_3242594_SNP	T	G	G	0.07317	12	152	6.6287e-05	0.589809			intergenic
3L_14954367_SNP	C	G	G	0.06711	10	139	6.65396e-05	0.589809			intergenic
2R_16173650_SNP	C	T	T	0.4528	72	87	6.68676e-05	0.590317	FBgn0034498	CG16868	synonymous coding
2R_9269137_SNP	A	T	T	0.06875	11	149	6.74725e-05	0.5907			intergenic
3R_5019423_SNP	G	T	G	0.2041	30	117	6.75333e-05	0.5907	FBgn0003165	pum	intron
3L_12852007_SNP	T	G	G	0.3671	58	100	6.77747e-05	0.5907	FBgn0052107	CG32107	non-synonymous coding
2L_13747728_SNP	A	C	C	0.05769	9	147	6.82424e-05	0.5907	FBgn0262332	mir-968	downstream
2L_3092242_DEL	T	TTTTTTT	TTTTTTT	0.05128	8	148	6.82655e-05	0.5907	FBgn0015600	toc	intron
3R_11598630_SNP	A	T	A	0.3774	60	99	6.91253e-05	0.595776			intergenic
2L_1840109_SNP	G	T	T	0.08387	13	142	7.07728e-05	0.602665	FBgn0264883	CR44074	exon
3R_18502062_SNP	C	T	T	0.08125	13	147	7.09746e-05	0.602665	FBgn0039000	CG6954	intron
X_16162256_SNP	A	T	T	0.3598	59	105	7.13798e-05	0.602665	FBgn0040207	kat80	intron
3L_9408807_SNP	A	G	G	0.2722	43	115	7.17561e-05	0.602665	FBgn0035989	CG3967	intron
3L_11898795_SNP	A	T	T	0.1273	21	144	7.21535e-05	0.602665			intergenic
2R_17547959_SNP	T	C	T	0.3228	51	107	7.21892e-05	0.602665	FBgn0034646	Rae1	upstream
3L_8323375_INS	TTAG	T	T	0.04969	8	153	7.23798e-05	0.602665	FBgn0085491	CG34462	downstream
X_22110962_DEL	G	GG	GG	0.07362	12	151	7.29378e-05	0.602665			intergenic
3L_19509177_SNP	T	C	T	0.08589	14	149	7.29759e-05	0.602665			intergenic
3R_14196801_SNP	G	C	C	0.09259	15	147	7.30496e-05	0.602665	FBgn0004618	gl	intron
3R_22126169_SNP	C	G	G	0.07547	12	147	7.31206e-05	0.602665			intergenic
X_11628103_DEL	T	TAAAT	TAAAT	0.04819	8	158	7.32412e-05	0.602665	FBgn0030331	CG15221	intron
3L_2393411_SNP	G	A	G	0.2439	40	124	7.40045e-05	0.604629	FBgn0035338	CG13800	intron
3L_5774228_SNP	T	C	C	0.1411	23	140	7.40424e-05	0.604629	FBgn0260458	PGRP-LD	intron
3L_15889772_SNP	A	G	G	0.122	20	144	7.4744e-05	0.604629	FBgn0264908	pHCl	intron
3R_5799765_SNP	G	T	T	0.04403	7	152	7.4796e-05	0.604629	FBgn0263097	Glut4EF	intron
2L_12285953_SNP	T	G	G	0.1718	28	135	7.48663e-05	0.604629	FBgn0000114	aret	intron
3R_11598617_SNP	A	T	A	0.3774	60	99	7.549e-05	0.606875			intergenic
2R_16290821_SNP	T	C	C	0.07317	12	152	7.5701e-05	0.606875			intergenic
2L_6523962_SNP	A	G	A	0.3312	51	103	7.60494e-05	0.607434	FBgn0051637	CG31637	intron
3L_14569177_SNP	A	G	G	0.4129	64	91	7.66782e-05	0.608262			intergenic
X_16785531_SNP	G	T	T	0.3478	56	105	7.67109e-05	0.608262	FBgn0030804	CG13002	downstream
3L_8401047_SNP	A	T	T	0.4383	71	91	7.74821e-05	0.611324	FBgn0265102	Oseg1	synonymous coding
3R_5798597_SNP	A	T	T	0.09677	15	140	7.80498e-05	0.611324	FBgn0263097	Glut4EF	intron
3L_9733963_SNP	T	A	T	0.425	68	92	7.90809e-05	0.611324	FBgn0259163	CG42268	intron
X_22203328_SNP	C	T	T	0.06623	10	141	7.93129e-05	0.611324			intergenic
3L_4174670_SNP	C	G	G	0.2439	40	124	7.95457e-05	0.611324	FBgn0040696	CG18675	intron
X_12001370_SNP	A	C	C	0.4634	76	88	8.00553e-05	0.611324	FBgn0264675	CR43960	intron
3R_11598640_SNP	A	G	A	0.3774	60	99	8.06381e-05	0.611324			intergenic
3L_9425046_SNP	A	T	T	0.07229	12	154	8.06572e-05	0.611324	FBgn0040305	MTF-1	intron
2R_9147073_MNP	ATA	TCT	TCT	0.1793	26	119	8.07189e-05	0.611324	FBgn0259219	CG42319	upstream
3L_8888646_SNP	A	G	G	0.04819	8	158	8.13711e-05	0.611324	FBgn0035934	TrpA1	intron
2L_13331781_SNP	C	T	T	0.09877	16	146	8.14113e-05	0.611324	FBgn0264308	CG43778	upstream
2L_5160017_SNP	T	G	G	0.1056	17	144	8.1962e-05	0.611324	FBgn0261836	Msp-300	intron
3R_25919114_SNP	A	C	C	0.3117	48	106	8.21097e-05	0.611324	FBgn0015542	sima	intron
3L_4709865_SNP	T	C	T	0.1497	25	142	8.22293e-05	0.611324	FBgn0035570	CG13712	UTR 5'
3L_4709870_SNP	A	C	A	0.1497	25	142	8.22293e-05	0.611324	FBgn0035570	CG13712	UTR 5'
3R_14180579_SNP	A	G	G	0.1338	21	136	8.23754e-05	0.611324	FBgn0038606	CG15803	non-synonymous coding
3R_24240118_SNP	C	A	A	0.08228	13	145	8.2618e-05	0.611324			intergenic
3L_9424060_SNP	A	G	G	0.07273	12	153	8.28459e-05	0.611324	FBgn0040305	MTF-1	intron
2R_15569392_DEL	TCTCAAGTAT	T	TCTCAAGTAT	0.05128	8	148	8.30971e-05	0.611324	FBgn0040730	CG15127	upstream
2L_12231980_SNP	T	G	G	0.4765	71	78	8.31167e-05	0.611324	FBgn0000114	aret	intron
2R_7687458_INS	GG	G	G	0.09938	16	145	8.35565e-05	0.611324	FBgn0033652	ths	intron
X_13568889_SNP	A	G	G	0.03922	6	147	8.36001e-05	0.611324	FBgn0030508	CG15760	downstream
X_15811723_SNP	T	A	A	0.1779	29	134	8.38756e-05	0.611324	FBgn0030706	CG8909	synonymous coding
X_11159805_SNP	T	C	T	0.1636	27	138	8.40917e-05	0.611324	FBgn0261569	CG42683	intron
3R_11598597_SNP	C	T	C	0.3782	59	97	8.41746e-05	0.611324			intergenic
3R_12027632_SNP	T	C	C	0.06289	10	149	8.43862e-05	0.611324	FBgn0038407	CG6126	intron
3L_14902156_SNP	A	G	G	0.04242	7	158	8.48932e-05	0.611385	FBgn0259099	DCX-EMAP	intron
3R_11598628_SNP	T	A	T	0.3774	60	99	8.52346e-05	0.611385			intergenic
3L_14988516_DEL	T	TGTGCGTATAT	TGTGCGTATAT	0.05488	9	155	8.52358e-05	0.611385	FBgn0036461	CG10006	intron
3L_8323434_SNP	T	C	C	0.06832	11	150	8.61138e-05	0.613646	FBgn0085491	CG34462	downstream
3L_8323435_SNP	A	T	T	0.06832	11	150	8.61138e-05	0.613646	FBgn0085491	CG34462	downstream
2R_9269138_SNP	C	T	T	0.07143	11	143	8.66953e-05	0.615777			intergenic
3R_6981464_SNP	A	G	G	0.03636	6	159	8.72669e-05	0.61693	FBgn0040257	Ugt86Dc	non-synonymous coding
2R_15033749_SNP	T	G	G	0.3248	51	106	8.74235e-05	0.61693	FBgn0000578	ena	intron
3R_25897028_INS	GCTG	G	G	0.1753	27	127	8.81083e-05	0.619114	FBgn0015542	sima	intron
2L_6523995_SNP	G	A	G	0.3203	49	104	8.87618e-05	0.619114	FBgn0051637	CG31637	intron
3R_22465623_SNP	G	A	A	0.04819	8	158	8.9251e-05	0.619114	FBgn0039444	TwdlD	upstream
3R_9226420_SNP	C	T	C	0.1429	23	138	8.93884e-05	0.619114	FBgn0038149	CG9796	intron
3R_11598585_SNP	A	T	A	0.3822	60	97	8.94956e-05	0.619114			intergenic
2L_9677398_SNP	T	A	A	0.1049	17	145	8.95382e-05	0.619114			intergenic
3L_7243452_SNP	T	C	C	0.04268	7	157	8.97205e-05	0.619114	FBgn0035754	MED4	synonymous coding
X_16162179_SNP	T	C	C	0.372	61	103	9.04201e-05	0.621764	FBgn0040207	kat80	synonymous coding
2R_15033792_SNP	T	C	C	0.2901	47	115	9.1144e-05	0.621764	FBgn0000578	ena	intron
X_5290043_SNP	C	T	T	0.2037	33	129	9.12708e-05	0.621764	FBgn0029761	SK	intron
3L_18544643_SNP	C	G	G	0.3032	47	108	9.16418e-05	0.621764			intergenic
2R_19601518_SNP	T	C	C	0.2264	36	123	9.32129e-05	0.621764	FBgn0034897	Sesn	UTR 5'
2R_10209176_SNP	A	G	G	0.2667	44	121	9.37338e-05	0.621764	FBgn0085408	Shroom	intron
2R_17093738_SNP	T	C	C	0.03593	6	161	9.38627e-05	0.621764	FBgn0265180	CG44245	intron
X_9409376_SNP	A	T	T	0.2044	28	109	9.41656e-05	0.621764	FBgn0052700	CG32700	intron
2R_12022385_SNP	T	A	A	0.2188	35	125	9.42835e-05	0.621764	FBgn0086676	spin	intron
3L_822702_SNP	A	T	T	0.06135	10	153	9.4361e-05	0.621764			intergenic
3R_17365836_SNP	A	T	A	0.06803	10	137	9.44513e-05	0.621764			intergenic
3R_17070868_SNP	T	C	C	0.2857	44	110	9.4845e-05	0.621764	FBgn0038873	CG5892	synonymous coding
2R_17767855_SNP	A	G	G	0.2597	40	114	9.49286e-05	0.621764	FBgn0085397	Fili	intron
3R_12027812_SNP	T	A	A	0.06135	10	153	9.50497e-05	0.621764	FBgn0038407	CG6126	intron
2R_16418053_SNP	T	G	G	0.2516	39	116	9.53096e-05	0.621764			intergenic
3L_995222_SNP	T	C	C	0.1411	23	140	9.5388e-05	0.621764	FBgn0035179	CG12038	synonymous coding
X_3417324_SNP	A	G	G	0.2716	44	118	9.57196e-05	0.621764	FBgn0052791	CG32791	intron
3R_11598605_SNP	T	A	T	0.3822	60	97	9.57688e-05	0.621764			intergenic
3R_10428597_SNP	A	G	G	0.3355	51	101	9.66073e-05	0.621764	FBgn0020299	stumps	intron
2R_3576103_SNP	T	G	G	0.3613	56	99	9.67642e-05	0.621764	FBgn0033212	CG1399
2R_14305822_SNP	T	C	C	0.1456	23	135	9.77672e-05	0.621764	FBgn0027835	DP1	synonymous coding
3L_12851830_SNP	C	T	T	0.35	56	104	9.78109e-05	0.621764	FBgn0052107	CG32107	synonymous coding
2L_8892105_SNP	T	C	C	0.04878	8	156	9.82399e-05	0.621764	FBgn0261630	CG42713	UTR 3'
3L_16012366_DEL	T	TTTATTG	TTTATTG	0.05455	9	156	9.83032e-05	0.621764	FBgn0264601	CG43950	upstream
3L_16012376_SNP	A	G	G	0.05455	9	156	9.83032e-05	0.621764	FBgn0264601	CG43950	upstream
3L_16012401_SNP	G	A	A	0.05455	9	156	9.83032e-05	0.621764	FBgn0264601	CG43950	upstream
3L_10692032_INS	ACATA	A	A	0.04321	7	155	9.83095e-05	0.621764			intergenic
2L_11490748_SNP	T	C	C	0.3312	51	103	9.8575e-05	0.621764			intergenic
3R_19826992_SNP	A	G	G	0.04242	7	158	9.91663e-05	0.621764	FBgn0020647	KrT95D	intron
2R_9269124_DEL	T	TG	TG	0.07547	12	147	9.94995e-05	0.621764			intergenic
3L_8323364_SNP	A	G	G	0.04878	8	156	9.96658e-05	0.621764	FBgn0085491	CG34462	downstream
3L_10757529_SNP	T	G	G	0.4331	68	89	9.96913e-05	0.621764			intergenic
3R_14196778_DEL	T	TGGGT	TGGGT	0.09877	16	146	9.97849e-05	0.621764	FBgn0004618	gl	intron
3L_14572741_SNP	A	T	T	0.05	8	152	9.98763e-05	0.621764			intergenic
