# Supplementary material for: Genome-Wide Association Analysis of Tolerance to Methylmercury Toxicity in Drosophila Implicates Myogenic and Neuromuscular Developmental Pathways
Source: PLoS One. 2014 Oct 31;9(10):e110375. doi: 10.1371/journal.pone.0110375 (PMC4215868; doi:10.1371/journal.pone.0110375)
Supplement: Table S2 — Genome Wide Association results for MeHg + Caffeine. (See legend for Table S2.) (XLSX) [file pone.0110375.s004.xlsx]

## Sheet: Sheet1
GWA analysis MeHg+Caffeine										GeneAnnotation
ID	MinorAllele	MajorAllele	RefAllele	MAF	MinorAlleleCount	MajorAlleleCount	SingleMixedPval	FDR (BH)	FB ID	Gene	Location
3R_2602180_SNP	A	C	C	0.05797	8	130	1.03082e-06	0.825466	FBgn0261638	CR42721	exon
X_17714794_SNP	A	G	A	0.4887	65	68	2.10725e-06	0.825466	FBgn0030869	Socs16D	downstream
3L_13545397_SNP	A	G	G	0.1128	15	118	2.43529e-06	0.825466	FBgn0264001	bru-3	intron
2L_9558633_SNP	A	C	C	0.1481	20	115	4.02017e-06	0.825466	FBgn0032129	jp	intron
3L_9868542_SNP	C	T	T	0.3657	49	85	4.15236e-06	0.825466			intergenic
2R_6744045_SNP	T	G	G	0.07407	10	125	4.34023e-06	0.825466	FBgn0050015	CG30015	intron
2R_9973083_SNP	T	C	C	0.3712	49	83	4.36203e-06	0.825466	FBgn0040752	Prosap	intron
2R_6744047_DEL	G	GG	GG	0.07752	10	119	4.52852e-06	0.825466	FBgn0050015	CG30015	intron
3L_7757628_SNP	T	C	C	0.3824	52	84	4.91343e-06	0.825466	FBgn0023076	Clk	synonymous coding
2L_9558874_SNP	G	C	C	0.1269	17	117	5.24008e-06	0.825466	FBgn0032129	jp	intron
X_2532684_SNP	T	A	A	0.06061	8	124	5.5609e-06	0.825466	FBgn0003371	sgg	intron
3L_12241990_SNP	A	T	A	0.4559	62	74	6.16378e-06	0.825466	FBgn0260941	app	intron
3L_21448323_SNP	G	A	A	0.02899	4	134	6.54476e-06	0.825466			intergenic
2R_7611797_SNP	A	T	T	0.03676	5	131	7.06327e-06	0.825466	FBgn0033649	pyr	intron
3L_18687837_SNP	G	A	A	0.4286	57	76	7.39781e-06	0.825466			intron
3L_15746460_SNP	A	G	G	0.07353	10	126	7.72583e-06	0.825466			intergenic
2L_6138135_SNP	T	C	C	0.09023	12	121	7.96485e-06	0.825466			intergenic
2R_19600084_SNP	C	T	T	0.458	60	71	8.01421e-06	0.825466			intergenic
X_17021460_SNP	A	G	G	0.02878	4	135	9.30024e-06	0.825466	FBgn0260748	CG5004	synonymous coding
3L_10170006_SNP	G	C	G	0.1955	26	107	9.36255e-06	0.825466	FBgn0052057	dpr10	intron
3L_9868488_SNP	G	A	A	0.36	45	80	9.49258e-06	0.825466			intergenic
3L_12242041_SNP	A	G	A	0.4925	66	68	9.6936e-06	0.825466	FBgn0260941	app	intron
2L_9557217_SNP	C	T	T	0.09774	13	120	9.9586e-06	0.825466	FBgn0032129	jp	intron
X_11222201_SNP	A	G	G	0.08759	12	125	1.01282e-05	0.825466	FBgn0030286	CG1657	synonymous coding
3R_6445008_SNP	A	T	T	0.3548	44	80	1.13423e-05	0.825466	FBgn0001235	hth	intron
X_17714782_SNP	C	A	A	0.4962	66	67	1.18689e-05	0.825466	FBgn0030869	Socs16D	downstream
2L_16190835_INS	A	AA	A	0.2033	25	98	1.1936e-05	0.825466	FBgn0001991	Ca-alpha1D	downstream
3L_14177477_SNP	T	C	C	0.5	66	66	1.24701e-05	0.825466			intergenic
2L_10711830_SNP	T	A	T	0.188	22	95	1.29887e-05	0.825466			intergenic
3R_9651139_SNP	A	C	C	0.03175	4	122	1.31197e-05	0.825466			intergenic
2R_9629454_SNP	A	G	G	0.3231	42	88	1.3348e-05	0.825466	FBgn0000633	fas	intron
3L_9867896_SNP	T	A	T	0.3015	41	95	1.37772e-05	0.825466			intergenic
3R_25469631_SNP	G	A	A	0.1203	16	117	1.39517e-05	0.825466	FBgn0015129	DopR2	intron
2R_19427157_SNP	C	T	T	0.1615	21	109	1.44046e-05	0.825466	FBgn0050181	CG30181	synonymous coding
3L_18687839_SNP	C	T	T	0.4211	56	77	1.49562e-05	0.825466	FBgn0036807	CG6893	intron
3R_9651135_SNP	C	A	A	0.04032	5	119	1.54139e-05	0.825466			intergenic
2L_15318640_SNP	T	A	A	0.1938	25	104	1.54323e-05	0.825466	FBgn0041103	nht	non-synonymous coding
2L_19977895_SNP	A	G	G	0.2231	27	94	1.62116e-05	0.825466	FBgn0264443	CG43861	intron
2R_11368611_SNP	A	G	A	0.4815	65	70	1.62754e-05	0.825466	FBgn0034021	CG8180	intron
3L_9868439_INS	TGAAGCA	T	T	0.3615	47	83	1.63575e-05	0.825466			intergenic
3L_18248842_SNP	T	C	C	0.0292	4	133	1.65706e-05	0.825466			intergenic
X_17714792_SNP	T	G	T	0.5	65	65	1.66432e-05	0.825466	FBgn0030869	Socs16D	downstream
2L_16190652_SNP	A	C	C	0.06299	8	119	1.67944e-05	0.825466	FBgn0001991	Ca-alpha1D	downstream
2R_11368617_SNP	G	A	G	0.4656	61	70	1.69735e-05	0.825466	FBgn0034021	CG8180	intron
3L_15169204_SNP	C	A	A	0.2214	29	102	1.74921e-05	0.825466			intergenic
2R_9968289_SNP	T	G	T	0.1729	23	110	1.76248e-05	0.825466	FBgn0040752	Prosap	intron
3L_18252091_SNP	A	C	C	0.05072	7	131	1.77039e-05	0.825466			intergenic
3L_18267798_SNP	T	G	G	0.02899	4	134	1.81413e-05	0.825466			intergenic
3R_9651136_SNP	T	G	G	0.04032	5	119	1.8424e-05	0.825466			intergenic
X_16065065_DEL	A	AACTGTATCTGTGCGCA	AACTGTATCTGTGCGCA	0.05147	7	129	1.8968e-05	0.825466			intergenic
3R_9651150_INS	TATCT	T	T	0.03788	5	127	1.91007e-05	0.825466			intergenic
3L_12241983_SNP	T	A	T	0.4545	60	72	1.96053e-05	0.825466	FBgn0260941	app	intron
3L_5322661_SNP	G	A	A	0.1471	20	116	1.98797e-05	0.825466			intergenic
3L_7691053_SNP	A	G	G	0.3731	50	84	2.01235e-05	0.825466	FBgn0052373	CG34373	intron
3R_3490666_SNP	G	T	T	0.2239	30	104	2.065e-05	0.825466	FBgn0051146	Nlg1	intron
3R_5782966_SNP	A	C	C	0.0438	6	131	2.06641e-05	0.825466	FBgn0263097	Glut4EF	downstream
X_17714776_SNP	G	A	G	0.4846	63	67	2.08483e-05	0.825466	FBgn0030869	Socs16D	downstream
3L_18260736_SNP	G	A	A	0.0292	4	133	2.08661e-05	0.825466			intergenic
2L_16227375_SNP	A	C	C	0.0365	5	132	2.09539e-05	0.825466			intergenic
3L_14086766_DEL	A	AGCAATATAT	AGCAATATAT	0.496	62	63	2.1267e-05	0.825466	FBgn0000639	Fbp1	downstream
2L_19977467_SNP	G	A	A	0.371	46	78	2.17482e-05	0.825466	FBgn0264443	CG43861	intron
3R_26644374_SNP	C	T	T	0.1716	23	111	2.28908e-05	0.825466	FBgn0027598	cindr	intron
3R_21971124_INS	ATTGGATTTT	G	G	0.2769	36	94	2.32019e-05	0.825466			intergenic
2L_16227510_SNP	T	A	A	0.0365	5	132	2.32033e-05	0.825466			intergenic
2L_16227245_DEL	G	GAT	GAT	0.03597	5	134	2.35335e-05	0.825466			intergenic
2L_16227258_SNP	T	A	A	0.03597	5	134	2.35335e-05	0.825466			intergenic
2L_16227552_SNP	G	A	A	0.03597	5	134	2.35335e-05	0.825466			intergenic
X_12399013_SNP	A	G	A	0.0963	13	122	2.38113e-05	0.825466	FBgn0030396	CG2556	intron
3L_12241967_SNP	A	C	A	0.447	59	73	2.53754e-05	0.865359	FBgn0260941	app	intron
3L_13114022_SNP	C	A	A	0.06569	9	128	2.58286e-05	0.865359			intergenic
3L_16267815_SNP	G	A	A	0.0365	5	132	2.61886e-05	0.865359			intergenic
X_9075705_SNP	T	A	A	0.0365	5	132	2.64304e-05	0.865359	FBgn0026206	mei-P26	UTR 3'
X_17714780_SNP	G	A	A	0.4962	66	67	2.76085e-05	0.889076	FBgn0030869	Socs16D	downstream
3R_5786187_SNP	A	C	A	0.3023	39	90	2.87714e-05	0.889076	FBgn0263097	Glut4EF	intron
3L_3556527_SNP	T	G	G	0.02899	4	134	2.88688e-05	0.889076	FBgn0005640	Eip63E	intron
3L_14177430_SNP	A	C	A	0.4841	61	65	2.89695e-05	0.889076			intergenic
3L_5704744_SNP	T	G	T	0.4179	56	78	2.90405e-05	0.889076	FBgn0085447	sif	intron
X_16271594_SNP	G	A	A	0.05109	7	130	3.03297e-05	0.897072	FBgn0004598	Fur2	synonymous coding
2L_15283624_SNP	G	T	T	0.1	13	117	3.15432e-05	0.897072			intergenic
3L_13495638_SNP	C	A	A	0.1037	14	121	3.17305e-05	0.897072	FBgn0036373	CG10741	downstream
2L_19977977_SNP	C	T	T	0.2258	28	96	3.24748e-05	0.897072	FBgn0264443	CG43861	intron
2L_5259885_SNP	C	T	C	0.4031	52	77	3.28367e-05	0.897072	FBgn0003716	tkv	intron
2R_14637800_SNP	C	A	C	0.03597	5	134	3.29911e-05	0.897072	FBgn0053147	Hs3st-A	intron
3L_609988_SNP	C	A	A	0.4806	62	67	3.30526e-05	0.897072			intergenic
3L_17573964_INS	CATC	T	T	0.03597	5	134	3.3658e-05	0.897072	FBgn0000567	Eip74EF	intron
2R_8352335_SNP	A	C	C	0.05263	7	126	3.38373e-05	0.897072	FBgn0010238	Lac	synonymous coding
X_5033133_SNP	C	T	T	0.1704	23	112	3.38818e-05	0.897072	FBgn0086911	rg	intron
2R_17234695_SNP	A	G	G	0.1353	18	115	3.6273e-05	0.897072	FBgn0034623	CG9822	synonymous coding
3L_8040718_SNP	A	T	T	0.07194	10	129	3.62978e-05	0.897072	FBgn0011817	nmo	intron
3L_17577706_SNP	C	T	T	0.04317	6	133	3.63458e-05	0.897072	FBgn0000567	Eip74EF	intron
2R_13952180_SNP	G	A	A	0.05147	7	129	3.65652e-05	0.897072	FBgn0085415	CG34386	intron
3R_6462619_SNP	T	C	T	0.4409	56	71	3.66577e-05	0.897072	FBgn0001235	hth	intron
2L_11520432_SNP	G	T	T	0.0292	4	133	3.71254e-05	0.897072	FBgn0032366	CG14930	UTR 3'
2L_11520910_SNP	A	G	G	0.0292	4	133	3.71254e-05	0.897072	FBgn0032366	CG14930	synonymous coding
2L_11522133_DEL	T	TGGGAAGCGAAAAGGTTTTCGACAAAGATGAATAGGATGG	TGGGAAGCGAAAAGGTTTTCGACAAAGATGAATAGGATGG	0.0292	4	133	3.71254e-05	0.897072	FBgn0262683	CG43153	downstream
2R_14639639_SNP	T	C	T	0.05072	7	131	3.75038e-05	0.897072	FBgn0053147	Hs3st-A	synonymous coding
2R_14639645_SNP	G	A	G	0.05072	7	131	3.75038e-05	0.897072	FBgn0053147	Hs3st-A	synonymous coding
3R_21468844_SNP	A	T	T	0.4809	63	68	3.845e-05	0.897072	FBgn0039350	jigr1	intron
2R_12687269_SNP	T	C	T	0.2581	32	92	3.86408e-05	0.897072			intergenic
2L_11524204_SNP	A	T	T	0.02985	4	130	3.90179e-05	0.897072	FBgn0028490	CG31705	non-synonymous coding
2L_11520657_DEL	C	CAAGGGAGTGTGAAGC	CAAGGGAGTGTGAAGC	0.02941	4	132	3.90402e-05	0.897072	FBgn0032366	CG14930	downstream
2L_6810893_SNP	C	A	A	0.05036	7	132	3.9223e-05	0.897072			intergenic
3R_15361140_SNP	C	G	G	0.1556	21	114	3.95918e-05	0.897072	FBgn0260003	Dys	intron
2L_19999910_SNP	C	G	C	0.4688	60	68	3.97096e-05	0.897072	FBgn0264443	CG43861	intron
3L_17580944_SNP	A	G	G	0.04412	6	130	4.00029e-05	0.897072	FBgn0000567	Eip74EF	intron
3R_5029762_SNP	A	C	A	0.3	39	91	4.03374e-05	0.897072	FBgn0003165	pum	intron
2L_11521308_DEL	G	GACAACTTGTCGATGAACAAATTG	GACAACTTGTCGATGAACAAATTG	0.02899	4	134	4.14019e-05	0.906613	FBgn0032366	CG14930	upstream
2R_13946657_DEL	TT	AAC	AAC	0.0292	4	133	4.27302e-05	0.906613			intergenic
2L_19958809_SNP	G	C	C	0.4034	48	71	4.29066e-05	0.906613	FBgn0032833	ColV	intron
X_12655814_SNP	C	T	T	0.1642	22	112	4.29399e-05	0.906613	FBgn0030420	CG12717	synonymous coding
X_17282743_SNP	G	C	C	0.04348	6	132	4.33643e-05	0.906613			intergenic
2L_6811965_SNP	G	A	G	0.03008	4	129	4.34696e-05	0.906613	FBgn0264890	CR44081	upstream
3L_9886603_SNP	A	G	G	0.1029	14	122	4.42444e-05	0.906613	FBgn0036056	CG6709	intron
2R_16735483_SNP	G	A	A	0.2636	34	95	4.468e-05	0.906613	FBgn0034552	CG17999	downstream
X_11716736_DEL	A	ATAAAATTTCCAACTTTGGAGGCCAATTAATTGCAAATTTAATTACGAGTTTAATGGGAT	ATAAAATTTCCAACTTTGGAGGCCAATTAATTGCAAATTTAATTACGAGTTTAATGGGAT	0.04511	6	127	4.51241e-05	0.906613	FBgn0262684	CG43154	intron
2R_3891512_SNP	G	C	C	0.07874	10	117	4.58264e-05	0.906613	FBgn0013307	Odc1	upstream
3R_23673577_SNP	T	C	C	0.1061	14	118	4.68101e-05	0.906613	FBgn0085382	CG34353	intron
X_838580_SNP	T	C	C	0.02899	4	134	4.69382e-05	0.906613	FBgn0040348	CG3703	non-synonymous coding
2R_6693733_SNP	A	G	G	0.3492	44	82	4.72892e-05	0.906613	FBgn0027499	wde	intron
3L_9886570_SNP	G	A	A	0.1223	17	122	4.73962e-05	0.906613	FBgn0036056	CG6709	intron
3L_9886595_SNP	A	G	G	0.1223	17	122	4.73962e-05	0.906613	FBgn0036056	CG6709	intron
3R_25820352_SNP	C	G	C	0.03008	4	129	4.74488e-05	0.906613	FBgn0039730	CG7903	synonymous coding
3R_25830583_SNP	A	T	T	0.03008	4	129	4.74488e-05	0.906613	FBgn0016685	Nlp	upstream
2L_3379856_SNP	T	C	T	0.1333	18	117	4.88165e-05	0.906613			intergenic
3L_15065851_SNP	A	G	G	0.3926	53	82	4.897e-05	0.906613	FBgn0086690	cp309	synonymous coding
2R_11368467_SNP	T	C	T	0.4552	61	73	5.11783e-05	0.906613	FBgn0034021	CG8180	intron
2L_332381_SNP	T	C	C	0.1343	18	116	5.17191e-05	0.906613	FBgn0004611	Plc21C	intron
3R_23593237_SNP	C	G	G	0.1045	14	120	5.18743e-05	0.906613	FBgn0085382	CG34353	downstream
X_3809895_SNP	A	G	G	0.2574	35	101	5.19123e-05	0.906613	FBgn0260658	CG42541	intron
3R_24228451_SNP	A	T	T	0.1194	16	118	5.27297e-05	0.906613			intergenic
3L_14106277_SNP	A	G	G	0.4109	53	76	5.28237e-05	0.906613	FBgn0042630	Sox21b	synonymous coding
3L_10426498_SNP	G	A	G	0.2044	28	109	5.28958e-05	0.906613	FBgn0052058	Ir67c	synonymous coding
3R_14917739_SNP	A	G	G	0.02878	4	135	5.30321e-05	0.906613	FBgn0004876	cdi	intron
3R_14919788_SNP	C	G	G	0.02878	4	135	5.30321e-05	0.906613	FBgn0004876	cdi	UTR 5'
2R_9538327_INS	TT	T	T	0.08824	12	124	5.3759e-05	0.906613	FBgn0000633	fas	intron
2L_12042884_SNP	T	G	G	0.02941	4	132	5.44932e-05	0.906613	FBgn0032399	CG6785	synonymous coding
X_18781775_SNP	T	C	C	0.03623	5	133	5.48369e-05	0.906613	FBgn0030973	CG7332	downstream
2L_974735_SNP	T	C	C	0.2538	33	97	5.48704e-05	0.906613			intergenic
2L_5088392_SNP	C	T	T	0.1103	15	121	5.49628e-05	0.906613	FBgn0031681	pgant5	intron
3L_14764729_SNP	C	A	A	0.1407	19	116	5.50703e-05	0.906613	FBgn0036448	mop	synonymous coding
3L_1281918_SNP	T	C	C	0.1185	16	119	5.51557e-05	0.906613	FBgn0052333	CG32333	intron
2R_4676632_SNP	A	C	A	0.4132	50	71	5.51714e-05	0.906613			intergenic
2L_9559080_SNP	C	T	T	0.1298	17	114	5.56516e-05	0.906613	FBgn0032129	jp	intron
2L_20299124_SNP	T	C	C	0.4186	54	75	5.58256e-05	0.906613			intergenic
3L_2463916_SNP	A	T	T	0.3258	43	89	5.58711e-05	0.906613	FBgn0261551	CG42669	intron
2L_8236215_SNP	T	C	C	0.188	25	108	5.615e-05	0.906613	FBgn0032006	Pvr	intron
X_9107506_SNP	A	G	A	0.4394	58	74	5.67591e-05	0.910213			intergenic
3L_13549303_SNP	A	G	G	0.06618	9	127	5.78745e-05	0.921829	FBgn0264001	bru-3	intron
X_18092812_SNP	T	A	A	0.05882	8	128	5.89965e-05	0.92849	FBgn0083228	Frq2	intron
X_21363455_SNP	C	T	T	0.4844	62	66	5.90804e-05	0.92849			intergenic
2L_19999823_SNP	C	T	C	0.4252	54	73	6.05116e-05	0.932434	FBgn0264443	CG43861	intron
3R_17846698_SNP	G	A	A	0.07576	10	122	6.07583e-05	0.932434	FBgn0019960	CG6455	synonymous coding
3L_17273201_DEL	CAG	C	CAG	0.4812	64	69	6.09787e-05	0.932434			intergenic
3L_12242080_SNP	T	A	A	0.2727	36	96	6.14028e-05	0.932434	FBgn0260941	app	intron
2L_20002796_SNP	C	G	G	0.2615	34	96	6.1584e-05	0.932434	FBgn0264443	CG43861	intron
2L_20025323_SNP	A	G	G	0.4122	54	77	6.18569e-05	0.932434	FBgn0032839	CG10659	synonymous coding
3L_8363439_SNP	A	G	A	0.416	52	73	6.21002e-05	0.932434			intergenic
3L_10138482_SNP	T	G	G	0.03704	5	130	6.40952e-05	0.942302			intergenic
3L_15165427_DEL	C	CC	CC	0.2857	36	90	6.41789e-05	0.942302			intergenic
2L_20042838_SNP	A	G	G	0.4065	50	73	6.41795e-05	0.942302	FBgn0032840	sNPF	intron
X_5785851_SNP	T	C	C	0.08029	11	126	6.45743e-05	0.942302			intergenic
3L_9886574_SNP	A	G	G	0.1159	16	122	6.50373e-05	0.942302	FBgn0036056	CG6709	intron
X_17714634_SNP	T	A	A	0.4593	62	73	6.51558e-05	0.942302	FBgn0030869	Socs16D	downstream
3R_5200079_SNP	T	C	T	0.5	64	64	6.5885e-05	0.947038	FBgn0000723	Fps85D	intron
2R_14889155_SNP	A	G	G	0.03846	5	125	6.66139e-05	0.951372	FBgn0265356	tn	non-synonymous coding
3R_4531483_DEL	G	GTGTGTG	GTGTGTG	0.06034	7	109	6.72586e-05	0.951372	FBgn0037612	CG8112	intron
3L_16883139_SNP	A	T	T	0.1884	26	112	6.81767e-05	0.951372	FBgn0261565	Lmpt	intron
2R_11077400_SNP	A	T	A	0.3571	45	81	6.84179e-05	0.951372	FBgn0013467	igl	UTR 3'
2L_20002403_DEL	A	GAGT	GAGT	0.3053	40	91	6.8608e-05	0.951372	FBgn0264443	CG43861	intron
2L_20002410_DEL	C	CAA	CAA	0.3053	40	91	6.8608e-05	0.951372	FBgn0264443	CG43861	introm
3L_15746245_SNP	A	G	G	0.02878	4	135	6.93346e-05	0.955826			intergenic
3R_20866918_SNP	G	A	A	0.02878	4	135	7.03448e-05	0.959586	FBgn0259178	5Ptasel	intron
3R_25547342_SNP	A	C	C	0.06716	9	125	7.04215e-05	0.959586	FBgn0039686	CG15506	intron
2R_11368640_SNP	A	T	A	0.4656	61	70	7.10916e-05	0.96315	FBgn0034021	CG8180	intron
2L_19979555_SNP	G	A	G	0.3548	44	80	7.16276e-05	0.964867	FBgn0264443	CG43861	intron
3L_2463925_SNP	A	T	T	0.3071	39	88	7.22426e-05	0.967474	FBgn0261551	CG42669	intron
3L_2623840_SNP	G	A	A	0.0438	6	131	7.2642e-05	0.967474	FBgn0011828	Pxn	intron
2L_19991598_SNP	G	T	T	0.4297	55	73	7.31611e-05	0.968912	FBgn0264443	CG43861	intron
3L_4890049_SNP	T	G	G	0.04317	6	133	7.40408e-05	0.969731	FBgn0035581	CG17150	intron
2L_5531845_SNP	C	G	G	0.0292	4	133	7.44836e-05	0.969731	FBgn0051989	Cap-D3	intron
3R_2451857_SNP	G	C	C	0.3953	51	78	7.48226e-05	0.969731	FBgn0037460	sowi	downstream
3L_6113759_SNP	G	C	G	0.4296	58	77	7.56735e-05	0.969731	FBgn0005658	Ets65A	intron
2L_19999933_SNP	T	G	T	0.4504	59	72	7.60689e-05	0.969731	FBgn0264443	CG43861	intron
2L_5531569_SNP	A	G	G	0.02941	4	132	7.6327e-05	0.969731	FBgn0051989	Cap-D3	intron
3L_15858011_SNP	A	C	C	0.05926	8	127	7.69591e-05	0.969731	FBgn0264908	pHCl	intron
2L_15746393_INS	TCATAA	T	T	0.1172	15	113	7.71116e-05	0.969731	FBgn0010382	CycE	intron
2L_19978773_SNP	T	G	G	0.2248	29	100	7.76673e-05	0.969731	FBgn0264443	CG43861	intron
2L_5005813_SNP	A	T	T	0.1618	22	114	7.79516e-05	0.969731	FBgn0053113	Rtnl1	intron
2R_13408091_SNP	A	G	G	0.09559	13	123	7.81121e-05	0.969731	FBgn0263197	Patronin	intron
X_8752727_SNP	T	G	T	0.1387	19	118	7.82693e-05	0.969731	FBgn0030065	CG12075	intron
2L_16221056_SNP	G	A	A	0.02899	4	134	7.88598e-05	0.969731			intergenic
X_15533905_SNP	G	A	A	0.0292	4	133	7.93053e-05	0.969731			intergenic
2R_10657680_SNP	A	G	G	0.0292	4	133	7.98407e-05	0.969731	FBgn0259112	CG42254	upstream
3R_5778814_INS	ACAGCAAGAATGGCGCCCAATGTA	A	A	0.2857	34	85	7.99336e-05	0.969731	FBgn0263097	Glut4EF	intron
3L_9886537_SNP	G	A	A	0.1159	16	122	8.09665e-05	0.969731	FBgn0036056	CG6709	synonymous coding
3L_15018425_DEL	AGAAGG	A	AGAAGG	0.1642	22	112	8.09952e-05	0.969731	FBgn0261090	Sytbeta	intron
X_14472902_SNP	T	C	C	0.08759	12	125	8.10388e-05	0.969731			intergenic
X_7881888_INS	CAT	C	C	0.04412	6	130	8.1914e-05	0.973309			intergenic
3L_15169293_SNP	G	T	T	0.2261	26	89	8.27786e-05	0.973309			intergenic
X_8194060_SNP	G	A	G	0.1022	14	123	8.35068e-05	0.973309	FBgn0015519	nAcRalpha-7E	intron
3R_2704195_SNP	T	A	A	0.02899	4	134	8.37967e-05	0.973309			intergenic
3R_2704205_SNP	A	C	C	0.02899	4	134	8.37967e-05	0.973309			intergenic
2R_12312554_SNP	G	A	G	0.4884	63	66	8.41119e-05	0.973309	FBgn0264273	Sema-2b	intron
3L_10426516_SNP	A	G	A	0.2121	28	104	8.60096e-05	0.973309	FBgn0052058	Ir67c	synonymous coding
3L_12909866_SNP	A	G	G	0.1716	23	111	8.63239e-05	0.973309			intergenic
2L_313620_SNP	C	T	C	0.3333	44	88	8.63777e-05	0.973309	FBgn0004611	Plc21C	intron
3R_15968569_SNP	T	C	C	0.07143	9	117	8.65978e-05	0.973309			intergenic
2L_14781922_SNP	C	G	C	0.3721	48	81	8.67361e-05	0.973309	FBgn0028867	CR15280	exon
3R_24515727_SNP	A	T	T	0.2462	32	98	8.68758e-05	0.973309	FBgn0039594	CG9990	intron
2R_19487369_SNP	T	G	G	0.4062	52	76	8.69813e-05	0.973309	FBgn0260762	CG42560	intron
3L_609953_SNP	A	T	T	0.4211	56	77	8.71726e-05	0.973309			intergenic
2R_7515489_SNP	T	A	A	0.1955	26	107	8.7715e-05	0.973309	FBgn0033638	CG9005	intron
3R_6428062_SNP	T	A	A	0.05185	7	128	8.79439e-05	0.973309	FBgn0001235	hth	intron
3L_2713390_DEL	G	GA	GA	0.1185	16	119	8.86295e-05	0.976313			intergenic
3R_10153886_DEL	A	AG	AG	0.09924	13	118	8.99334e-05	0.981784	FBgn0003480	spn-B	UTR 5'
3L_13492927_SNP	A	G	G	0.08759	12	125	9.05391e-05	0.981784	FBgn0036373	CG10741	intron
3R_6946341_SNP	G	A	A	0.1406	18	110	9.06857e-05	0.981784			intergenic
3R_18024942_SNP	A	G	G	0.119	15	111	9.0901e-05	0.981784	FBgn0051163	SKIP	intron
2R_13407932_SNP	A	C	C	0.08955	12	122	9.12085e-05	0.981784	FBgn0263197	Patronin	UTR 3'
2L_19964052_SNP	G	C	C	0.3692	48	82	9.36187e-05	0.983737	FBgn0032836	CG10680	upstream
3L_14075302_SNP	G	A	A	0.4	54	81	9.41901e-05	0.983737	FBgn0005592	btl	intron
2R_916067_SNP	T	A	A	0.03478	4	111	9.43724e-05	0.983737			intergenic
3R_2704176_SNP	C	T	T	0.0292	4	133	9.4442e-05	0.983737			intergenic
2L_10014763_SNP	A	T	A	0.3456	47	89	9.44558e-05	0.983737	FBgn0032175	CG13131	intron
3R_9593621_DEL	A	AAAACA	AAAACA	0.03731	5	129	9.49877e-05	0.983737	FBgn0038180	Cht5	intron
2L_2384087_SNP	G	A	A	0.3817	50	81	9.63997e-05	0.983737	FBgn0031422	CG9870	intron
2L_5721046_SNP	C	T	T	0.03676	5	131	9.66376e-05	0.983737	FBgn0024191	sip1	upstream
3L_11072250_SNP	C	T	T	0.03597	5	134	9.7106e-05	0.983737	FBgn0020412	JIL-1	downstream
X_7920598_SNP	C	A	C	0.237	32	103	9.73987e-05	0.983737	FBgn0010329	Tbh	downstream
2L_19985164_SNP	A	G	A	0.3462	45	85	9.75416e-05	0.983737	FBgn0264443	CG43861	intron
X_5785880_SNP	C	G	G	0.07299	10	127	9.78528e-05	0.983737			intergenic
2L_16228564_SNP	A	T	T	0.1	13	117	9.82551e-05	0.983737			intergenic
2R_12171606_SNP	T	G	G	0.04478	6	128	9.82777e-05	0.983737	FBgn0034106	CG9068	synonymous coding
X_8258292_SNP	T	A	A	0.07194	10	129	9.84634e-05	0.983737	FBgn0015519	nAcRalpha-7E	intron
3L_10170019_SNP	C	T	C	0.1846	24	106	9.91568e-05	0.983737	FBgn0052057	dpr10	intron
X_9112547_SNP	T	C	C	0.1014	14	124	9.95053e-05	0.983737	FBgn0086367	t	synonymous coding
3R_15968528_SNP	A	C	C	0.09489	13	124	9.95726e-05	0.983737			intergenic
2L_13154187_SNP	T	G	T	0.07143	8	104	9.96494e-05	0.983737			intergenic
3R_23851007_SNP	G	C	G	0.4851	65	69	9.99367e-05	0.983737			intergenic
