# Supplementary material for: Genome-Wide Association Analysis of Tolerance to Methylmercury Toxicity in Drosophila Implicates Myogenic and Neuromuscular Developmental Pathways
Source: PLoS One. 2014 Oct 31;9(10):e110375. doi: 10.1371/journal.pone.0110375 (PMC4215868; doi:10.1371/journal.pone.0110375)
Supplement: Table S3 — Eclosion assay raw data. Results of individual trials for eclosion assays are presented for each RAL line on food containing MeHg (concentration in µM) and Caffeine (2 mM) indicated in the column header. Results are expressed in percent (%) eclosion for 50 L1 larvae assayed in each trial (except for a few trials were 30 L1 larvae were assayed, indicated by italics). (XLSX) [file pone.0110375.s005.xlsx]

## Sheet: Sheet1
Raw data for each eclosion assay trial (Data expressed in percent (%). Italics indicate trials done with 30 larvae/vial)
	MeHg Concentration												Caffeine
	0			5			10			15			0+Caffeine			10+Caffeine
Line	rep1	rep2	rep3	rep1	rep2	rep3	rep1	rep2	rep3	rep1	rep2	rep3	rep1	rep2	rep3	rep1	rep2	rep3
RAL303	80	74	74	66	34	56	0	0	0	0	0	0	76	72	68	22	26	14
RAL208	84	80	92	74	78	76	26	26	12	0	0	0	82	86	88	64	70	48
RAL304	70	80	72	50	64	60	0	0	0	0	0	0	24	18	20	0	0	0
RAL313	62	76	72	64	46	72	28	24	22	4	4	4	64	56	46	42	52	42
RAL301	90	76	76	64	64	48	0	0	0	0	0	0	70	80	70	14	16	10
RAL324	76	68	78	66	52	58	0	0	0	0	0	0	84	80	82	0	0	0
RAL357	64	82	80	28	42	62	0	0	0	0	0	0	78	92	88	36	20	22
RAL307	80	82	80	48	54	48	8	4	12	0	0	0	70	66	78	30	26	30
RAL360	94	98	96	94	90	90	60	52	54	8	6	4	84	86	92	64	64	64
RAL362	92	94	90	86	92	80	0	2	0	0	0	0	86	92	92	2	6	24
RAL315	82	94	80	82	82	80	46	52	48	34	32	30	54	58	58	60	64	60
RAL358	90	94	94	66	64	78	2	4	0	0	0	2	86	88	86	12	6	10
RAL380	86	70	80	92	80	90	50	58	48	0	2	4	90	78	90	38	28	38
RAL375	94	96	88	74	84	92	76	84	82	56	62	70	98	86	84	82	82	80
RAL379	84	80	78	82	90	78	4	4	8	0	0	0	92	86	88	24	22	44
RAL391	92	88	88	80	80	70	52	58	54	10	4	2	86	80	86	72	60	62
RAL437	88	90	86	80	84	82	70	74	74	28	20	18	88	88	92	88	90	92
RAL517	80	94	94	92	92	88	66	66	62	10	8	12	90	86	82	76	74	64
RAL424	88	88	94	76	64	64	2	0	2	0	0	0	80	84	82	26	22	26
RAL486	78	58	72	6	28	0	0	0	0	0	0	0	80	86	84	10	0	8
RAL335	84	70	70	82	68	88	20	14	22	0	0	0	90	66	82	60	54	90
RAL399	72	72	78	74	78	58	12	6	14	4	2	0	82	74	76	42	32	28
RAL555	94	86	92	76	86	86	0	0	0	0	0	0	92	84		8	4	0
RAL639	78	68	64	66	66	62	22	12	16	0	0	2	70	74	72	36	46	44
RAL707	78	90	76	20	36	18	0	0	0	0	0	0	92	86	88	0	2	2
RAL712	98	98	92	64	86	72	0	2	0	0	0	6	92	90	92	22	14	32
RAL730	66.7	80	76.7	80	73.3	70	30	53.3	46.7	20	26.7	33.3	56.7	76.7	80	30	33.3	53.3
RAL732	70	62	76	42	52	66	2	10	6	0	0	0	46	48	54	2	0	2
RAL765	98	88	90	70	74	70	14	24	20	2	2	2	76	84	92	44	52	70
RAL774	96	90	86	80	90	88	0	0	0	0	0	0	86	94	100	0	0	4
RAL766	100	96	94	54	64	58	0	0	0	0	0	0	90	84	96	4	2	0
RAL799	94	96	94	72	68	70	0	0	0	0	0	0	86	90	98	0	0	0
RAL365	86	90	90	52	66	56	6	10	4	0	0	0	80	76	82	8	16	12
RAL705	90	86	80	86	80	68	68	66	52	26	44	22	90	92	86	80	72	84
RAL852	80	80	90	42	34	30	0	0	0	0	0	0	74	86	86	10	6	0
RAL820	90	92	100	54	34	42	22	0	0	0	0	0	98	92	88	18	14	16
RAL38	63.327	76.6659	66.666	63.3327	46.6662	66.666	0	6.6666	3.3333	0	0	0	56.6661	63.3327	73.3326	29.9997	19.9998	23.3331
RAL28	90	92	90	76	56	72	8	6	8	0	0	0	88	82	90	32	42	46
RAL26	86	96	94	80	66	70	0	0	0	0	0	0	86	94	94	42	28	34
RAL714	84	84	84	80	78	90	42	38	36	4	4	4	80	92	92	78	64	48
RAL859	100	94	98	90	74	76	0	0	0	0	0	0	96	98	100	10	16	4
RAL21	96	94	90	96	92	94	0	2	0	0	0	0	16	94	100	24	26	16
RAL42	90	70	74	60	46	50	0	2	0	0	0	0	68	54	66	8	22	10
RAL45	80	90	86	78	78	78	10	2	0	0	0	0	30	16	8	10	6	2
RAL41	49.995	59.994	49.995	29.997	29.997	16.665	0	0	0	0	0	0	53.328	46.662	66.66	0	0	0
RAL138	84	90	94	36	52	54	0	0	0	0	0	0	76	70	86	0	0	0
RAL69	48	48	76	68	76	54	6	2	2	2	0	2	42	44	32	8	12	4
RAL83	79.992	86.658	69.993	73.326	73.326	46.662	0	3.333	0	0	0	0	56.661	73.326	33.33	6.666	13.332	9.999
RAL91	80	106	94	94	78	100	26	24	30	0	0	0	78	90	80	60	58	66
RAL73	94	90	90	82	66	64	0	0	0	0	0	0	96	96	96	6	0	0
RAL93	80	72	96	76	82	80	12	10	18	0	0	0	82	76	74	38	34	38
RAL59	90	96	82	94	38	82	14	14	8	0	2	0	74	88	78	46	46	42
RAL75	96	90	96	60	64	70	0	0	0	0	0	0	96	94	86	8	4	2
RAL189	70	76	76	82	78	74	2	2	2	0	0	0	62	60	62	4	6	6
RAL161	80	87	87	60	53	57	0	0	0	0	0	0	80	73	83	7	0	3
RAL195	84	92	96	88	84	90	28	56	58	0	4	0	92	90	90	78	80	88
RAL142	76	70	63	76	73	77	14	17	37	0	0	0	82	57	70	42	63	50
RAL176	80	62	82	70	68	80	0	2	0	0	0	0	66	60	78	0	24	18
RAL129	92	90	78	80	78	78	36	26	28	2	0	0	88	84	74	34	38	48
RAL181	88	92	92	86	92	90	24	38	30	0	0	0	78	88	92	38	28	20
RAL158	74	84	82	38	38	40	0	0	0	0	0	0	80	82	78	0	0	0
RAL149	72	72	80	52	50	50	0	0	0	0	0	0	62	52	68	0	0	0
RAL153	88	86	86	66	62	54	0	0	0	0	0	0	86	86	88	0	0	4
RAL217	82	88	88	78	82	86	36	32	32	2	0	0	90	88	92	88	82	88
RAL318	87	77	73	60	67	73	7	3	10	0	3	3	73	73	87	43	37	47
RAL227	80	86.7	76.7	53.3	46.7	30	0	0	0	0	0	0	76.7	80	80	6.7	3.3	13.3
RAL256	86	94	86	66	66	68	0	4	0	0	0	0	82	86	94	36	40	36
RAL280	88	96	86	68	80	86	8	8	8	0	0	0	86	90	84	30	30	40
RAL309	88	88	90	58	62	60	34	38	32	0	2	0	50	54	52	50	50	50
RAL177	84	94	88	68	58	62	12	4	0	0	0	0	88	90	88	30	46	62
RAL228	92	100	92	76	72	80	0	0	0	0	0	0	82	90	98	0	2	0
RAL237	68	74	72	72	58	64	20	26	24	0	4	2	84	74	66	42	52	64
RAL105	90	98	80	66	48	42	0	0	0	0	0	0	100	90	96	2	0	8
RAL239	87	97	93	80	93	93	60	33	37	3	3	0	73	73	100	80	90	73
RAL101	56	38	52	32	44	58	0	0	0	0	0	0	54	20	50	0	0	0
RAL332	76	80	92	36	24	34	0	0	0	0	0	0	74	90	98	0	0	0
RAL361	92	92	90	56	48	60	0	0	0	0	0	0	36	48	52	24	26	2
RAL287	92	80	90	72	76	72	22	22	6	0	0	0	4	2	6	0	0	6
RAL338	60	64	58	44	36	40	0	0	0	0	0	0	42	50	44	2	2	0
RAL359	82	86	90	40	40	42	0	0	0	0	0	0	88	86	92	0	0	0
RAL340	98	90	94	88	92	84	0	0	0	0	0	0	100	100	100	4	4	6
RAL356	84	88	90	82	86	88	74	68	72	18	12	22	78	84	86	68	78	62
RAL352	96	96	94	78	84	90	2	0	8	0	0	0	98	98	86	58	50	62
RAL367	94	94	92	60	68	64	0	0	0	0	0	0	90	80	80	0	0	0
RAL370	96	86	88	86	88	80	0	0	0	0	0	0	88	86	88	4	4	4
RAL374	88	92	90	64	54	46	0	0	0	0	0	0	92	90	88	8	12	2
RAL377	76	72	88	68	50	74	0	0	0	0	0	0	62	54	58	28	14	14
RAL371	22	22	14	24	26	18	0	24	0	0	8	12	42	14	44	10	16	18
RAL381	74	82	76	42	34	40	0	4	0	0	0	0	66	54	66	16	18	18
RAL382	86	80	90	58	60	58	0	0	6	0	0	2	94	84	86	36	42	34
RAL385	96	98	96	94	86	84	56	62	60	4	8	6	94	90	86	54	52	54
RAL373	48	70	70	54	66	54	2	0	26	4	6	6	54	62	68	38	42	34
RAL440	96	94	86	92	88	70	12	76	72	64	68	58	92	90	90	84	76	70
RAL426	54	56	64	52	44	50	34	34	40	4	0	0	60	52	64	48	48	70
RAL441	94	86	94	94	100	88	10	14	10	0	0	0	98	96	90	54	62	66
RAL502	88	98	94	84	70	70	0	0	0	0	0	0	92	64	66	4	0	0
RAL336	56	66	76	54	50	58	6	0	4	0	0	2	66	62	64	4	0	6
RAL386	88	90	90	70	66	68	0	0	0	0	0	0	98	98	94	0	0	0
RAL392	88	96	90	88	92	96	0	0	4	0	0	0	58	52	66	0	0	0
RAL491	90	90	86	94	96	92	0	0	0	0	0	0	96	98	94	0	0	0
RAL443	88	84	88	94	88	84	2	2	2	0	0	0	88	86	90	62	58	60
RAL535	92	84	94	74	60	58	2	0	0	0	0	0	96	90	92	8	2	6
RAL317	56	50	54	42	52	22	36	26	22	4	0	0	50	48	56	14	4	12
RAL509	84	90	94	90	82	78	72	56	70	56	60	52	100	98	96	86	80	80
RAL531	92	90	90	64	50	64	0	0	0	0	0	0	86	78	88	22	12	10
RAL646	88	90	90	70	64	66	0	0	0	0	0	0	88	90	88	0	0	0
RAL642	97	87	90	60	73	83	10	17	17	0	7	3	93	90	93	10	13	10
RAL589	70	74	72	66	66	62	2	0	0	0	0	0	94	92	90	14	18	10
RAL595	86	84	82	92	94	92	6	8	10	0	0	0	82	82	90	12	12	10
RAL584	88	92	88	68	70	64	0	0	0	0	0	0	100	94	92	0	0	0
RAL563	96	82	84	76	74	72	42	38	40	2	2	2	78	78	80	38	38	40
RAL703	82	82	82	84	92	84	0	2	8	0	0	0	96	98	92	24	24	28
RAL716	82	86	84	64	64	62	0	0	0	0	0	0	72	66	68	2	2	8
RAL776	84	84	90	64	76	76	40	40	44	0	0	0	80	76	78	62	62	68
RAL721	80	77	80	57	67	73	7	7	7	0	0	0	63	70	70	20	7	20
RAL737	89.991	86.658	86.658	53.328	53.328	53.328	0	0	0	0	0	0	69.993	66.66	76.659	0	0	3.333
RAL783	92	94	94	64	74	68	0	0	0	0	0	0	88	78	84	2	0	4
RAL757	79.992	79.992	96.657	86.658	93.324	83.325	66.66	69.993	49.995	33.33	56.661	29.997	83.325	66.66	89.991	79.992	83.325	83.325
RAL761	94	82	86	76	86	94	40	84	82	6	22	18	96	86	80	50	74	72
RAL738	40	52	44	54	66	60	34	44	48	0	6	0	62	60	64	56	46	60
RAL748	84	86	94	80	86	82	0	0	0	0	0	0	90	92	84	0	0	0
RAL805	67	73	50	47	60	30	20	47	27	0	3	0	73	70	77	43	47	13
RAL804	84	78	76	20	34	6	0	0	0	0	0	0	72	80	68	0	0	2
RAL802	94	94	92	90	84	88	0	2	0	0	0	0	80	68	84	12	10	4
RAL808	68	76	70	72	52	0	36	6	0	6	0	0	70	54	38	24	2	0
RAL508	90	84	88	72	74	66	2	2	0	0	0	0	86	82	94	20	20	16
RAL801	84	76	84	46	74	58	0	0	0	0	0	0	88	90	90	4	2	2
RAL787	97	90	97	13	17	13	0	0	0	0	0	0	90	100	100	0	3	0
RAL796	73	87	87	93	90	83	13	3	13	0	0	3	97	100	97	57	50	63
RAL810	92	94	82	80	80	76	32	36	34	0	6	0	74	72	84	24	46	18
RAL790	84	68	74	82	78	86	2	4	22	0	0	2	86	94	84	20	32	44
RAL383	84	78	82	68	68	48	0	0	0	0	0	0	80	80	78	28	20	6
RAL812	47	60	53	40	43	33	0	0	0	0	0	0	37	33	37	0	0	0
RAL837	86.658	86.658	83.325	46.662	29.997	29.997	0	0	0	0	0	0	76.659	69.993	73.326	0	0	3.333
RAL832	92	90	96	16	12	12	0	0	0	0	0	0	92	90	96	0	0	0
RAL818	88	82	80	0	0	0	0	0	0	0	0	0	76	76	84	0	0	0
RAL822	88	84	82	48	56	52	0	0	0	0	0	0	64	64	76	0	0	0
RAL821	66.7	73.3	70	53.3	53.3	50	43.3	40	43.3	0	0	0	56.7	70	63.3	56.7	40	40
RAL819	73.3	83.3	80	56.7	60	63.3	0	0	0	0	0	0	93.3	76.7	83.3	0	3.3	13.3
RAL843	94	92	92	64	44	54	0	0	0	0	0	0	44	40	32	0	0	0
RAL882	78	92	92	76	44	54	0	2	0	0	0	0	90	94	32	2	22	0
RAL849	86	88	86	74	82	72	36	52	28	4	6	0	86	86	94	30	54	52
RAL850	87	83	100	90	93	77	0	17	3	0	0	0	87	87	93	20	17	20
RAL853	88	88	94	74	62	62	0	8	4	2	0	0	82	68	88	38	30	30
RAL884	88	90	92	68	70	62	0	0	0	0	0	0	86	84	84	8	8	2
RAL855	88	88	86	34	34	36	0	0	0	0	0	0	76	74	74	14	8	0
RAL857	62	68	62	16	16	14	2	6	2	0	0	0	18	16	16	0	0	0
RAL861	78	76	76	48	46	48	6	6	8	0	0	0	74	72	66	10	12	6
RAL879	76	78	76	50	58	54	0	0	0	0	0	0	74	76	68	2	6	2
RAL897	94	90	92	60	76	82	18	30	20	18	16	8	86	70	86	14	20	12
RAL894	80	70	56	22	22	10	0	0	0	0	0	0	36	22	8	0	0	0
RAL85	60	76	76	64	54	68	0	0	0	0	0	0	74	80	72	0	0	0
RAL892	82	82	84	52	66	56	0	0	0	0	0	0	48	54	58	6	4	6
RAL890	78	72	80	72	66	58	28	26	26	6	24	16	74	86	74	52	40	56
RAL911	70	68	70	64	68	66	0	2	2	2	2	2	72	74	72	44	42	44
RAL900	72	70	72	22	26	22	0	0	0	0	0	0	90	88	88	0	0	0
RAL913	60	56	62	56	62	62	30	24	28	0	4	6	64	60	64	54	46	0
RAL908	82	82	80	0	0	0	0	0	0	0	0	0	34	34	30	0	0	0
RAL907	96	96	94	64	66	66	2	2	4	0	0	0	78	82	80	46	40	40
RAL310	88	80	80	44	48	38	0	0	0	0	0	0	70	68	70	0	0	0
RAL57	86	84	96	80	82	78	0	0	0	0	0	0	90	84	86	26	18	32
RAL235	98	90	96	60	46	46	0	0	0	6	0	8	96	100	92	0	0	0
RAL40	82	88	88	86	62	88	10	6	32	0	2	4	82	84	72	62	58	72
RAL409	94	90	94	96	94	90	0	0	2	0	0	0	86	80	86	0	0	2
RAL229	74	70	72	62	58	56	4	10	6	0	0	0	48	48	42	6	4	0
RAL320	98	100	96	82	80	90	14	18	20	0	0	0	98	82	96	54	58	60
RAL405	98	98	98	40	42	38	0	0	0	0	0	0	80	80	78	2	4	0
RAL321	78	78	80	72	70	72	0	0	0	0	0	0	78	76	78	12	12	10
RAL439	90	92	94	42	68	50	2	2	0	0	0	0	68	70	66	44	22	28
RAL461	92	88	88	16	16	24	0	0	0	0	0	0	74	78	84	0	0	0
RAL530	88	94	86	82	88	86	16	14	16	0	0	0	94	96	80	46	46	4
RAL406	92	92	92	0	0	0	0	0	0	0	0	0	48	42	44	0	0	0
RAL513	82	84	86	44	44	42	0	0	0	0	0	0	80	76	80	0	0	0
